# Supplementary material for: Construct Validity of the Staff Resource Adequacy Questionnaire for Healthcare Professionals (SRAQ-HP): An Exploratory and Confirmatory Factor Analysis from Latvia
Source: Nurs Rep. 2025 Nov 10;15(11):395. doi: 10.3390/nursrep15110395 (PMC12655560; doi:10.3390/nursrep15110395)
Supplement: Supplementary file 1 [file nursrep-15-00395-s001.zip]

Archive with 1 entries (1 files):
- nursrep-3921098-supplementary.pdf
